# Supplementary material for: Open data on health-related neighbourhood features in Great Britain
Source: Sci Data. 2019 Jul 1;6:107. doi: 10.1038/s41597-019-0114-6 (PMC6602943; doi:10.1038/s41597-019-0114-6)
Supplement: Supplementary file 1 — Download metadata file [file 41597_2019_114_MOESM1_ESM.zip]

Archive with 3 entries (3 files):
- a_Daras366_assay.txt
- s_Daras366_study.txt
- i_Investigation.txt
