# Supplementary material for: Open data on health-related neighbourhood features in Great Britain
Source: Sci Data. 2019 Jul 1;6:107. doi: 10.1038/s41597-019-0114-6 (PMC6602943; doi:10.1038/s41597-019-0114-6)
Supplement: Supplementary file 1 — Download metadata file [file 41597_2019_114_MOESM1_ESM.zip › a_Daras366_assay.txt]

Sample Name	Protocol REF	Assay Name	Raw Data File	Comment[Data Repository]	Comment[Data Record Accession]	Comment[Data Record URI]	Protocol REF	Derived Data File	Comment[Data Repository]	Comment[Data Record Accession]	Comment[Data Record URI]
Accessibility to Fast food outlets	Data preparation	Accessibility to Fast food outlets	ahahinputs.csv	figshare	doi:10.6084/m9.figshare.8269790.v1	https://doi.org/10.6084/m9.figshare.8269790.v1	Producing AHAH domains and index and mapping illustration	ahahdomainsindex.csv	figshare	doi:10.6084/m9.figshare.8269790.v1	https://doi.org/10.6084/m9.figshare.8269790.v1
Accessibility to Gambling outlets	Data preparation	Accessibility to Gambling outlets	ahahinputs.csv	figshare	doi:10.6084/m9.figshare.8269790.v1	https://doi.org/10.6084/m9.figshare.8269790.v1	Producing AHAH domains and index and mapping illustration	ahahdomainsindex.csv	figshare	doi:10.6084/m9.figshare.8269790.v1	https://doi.org/10.6084/m9.figshare.8269790.v1
Accessibility to Off-licenses	Data preparation	Accessibility to Off-licenses	ahahinputs.csv	figshare	doi:10.6084/m9.figshare.8269790.v1	https://doi.org/10.6084/m9.figshare.8269790.v1	Producing AHAH domains and index and mapping illustration	ahahdomainsindex.csv	figshare	doi:10.6084/m9.figshare.8269790.v1	https://doi.org/10.6084/m9.figshare.8269790.v1
Accessibility to Tobacconists	Data preparation	Accessibility to Tobacconists	ahahinputs.csv	figshare	doi:10.6084/m9.figshare.8269790.v1	https://doi.org/10.6084/m9.figshare.8269790.v1	Producing AHAH domains and index and mapping illustration	ahahdomainsindex.csv	figshare	doi:10.6084/m9.figshare.8269790.v1	https://doi.org/10.6084/m9.figshare.8269790.v1
Accessibility to Pubs and bars and nightclubs	Data preparation	Accessibility to Pubs, bars and nightclubs	ahahinputs.csv	figshare	doi:10.6084/m9.figshare.8269790.v1	https://doi.org/10.6084/m9.figshare.8269790.v1	Producing AHAH domains and index and mapping illustration	ahahdomainsindex.csv	figshare	doi:10.6084/m9.figshare.8269790.v1	https://doi.org/10.6084/m9.figshare.8269790.v1
Accessibility to GP practices	Data preparation	Accessibility to GP practices	ahahinputs.csv	figshare	doi:10.6084/m9.figshare.8269790.v1	https://doi.org/10.6084/m9.figshare.8269790.v1	Producing AHAH domains and index and mapping illustration	ahahdomainsindex.csv	figshare	doi:10.6084/m9.figshare.8269790.v1	https://doi.org/10.6084/m9.figshare.8269790.v1
Accessibility to A and E hospitals	Data preparation	Accessibility to A&E hospitals	ahahinputs.csv	figshare	doi:10.6084/m9.figshare.8269790.v1	https://doi.org/10.6084/m9.figshare.8269790.v1	Producing AHAH domains and index and mapping illustration	ahahdomainsindex.csv	figshare	doi:10.6084/m9.figshare.8269790.v1	https://doi.org/10.6084/m9.figshare.8269790.v1
Accessibility to Pharmacies	Data preparation	Accessibility to Pharmacies	ahahinputs.csv	figshare	doi:10.6084/m9.figshare.8269790.v1	https://doi.org/10.6084/m9.figshare.8269790.v1	Producing AHAH domains and index and mapping illustration	ahahdomainsindex.csv	figshare	doi:10.6084/m9.figshare.8269790.v1	https://doi.org/10.6084/m9.figshare.8269790.v1
Accessibility to Dentist practices	Data preparation	Accessibility to Dentist practices	ahahinputs.csv	figshare	doi:10.6084/m9.figshare.8269790.v1	https://doi.org/10.6084/m9.figshare.8269790.v1	Producing AHAH domains and index and mapping illustration	ahahdomainsindex.csv	figshare	doi:10.6084/m9.figshare.8269790.v1	https://doi.org/10.6084/m9.figshare.8269790.v1
Accessibility to Leisure services	Data preparation	Accessibility to Leisure services	ahahinputs.csv	figshare	doi:10.6084/m9.figshare.8269790.v1	https://doi.org/10.6084/m9.figshare.8269790.v1	Producing AHAH domains and index and mapping illustration	ahahdomainsindex.csv	figshare	doi:10.6084/m9.figshare.8269790.v1	https://doi.org/10.6084/m9.figshare.8269790.v1
Accessibility to Green spaces	Data preparation	Accessibility to Green spaces	ahahinputs.csv	figshare	doi:10.6084/m9.figshare.8269790.v1	https://doi.org/10.6084/m9.figshare.8269790.v1	Producing AHAH domains and index and mapping illustration	ahahdomainsindex.csv	figshare	doi:10.6084/m9.figshare.8269790.v1	https://doi.org/10.6084/m9.figshare.8269790.v1
Nitrogen Dioxide NO2	Data preparation	Nitrogen Dioxide (NO2)	ahahinputs.csv	figshare	doi:10.6084/m9.figshare.8269790.v1	https://doi.org/10.6084/m9.figshare.8269790.v1	Producing AHAH domains and index and mapping illustration	ahahdomainsindex.csv	figshare	doi:10.6084/m9.figshare.8269790.v1	https://doi.org/10.6084/m9.figshare.8269790.v1
PM10 Particles	Data preparation	PM10 Particles	ahahinputs.csv	figshare	doi:10.6084/m9.figshare.8269790.v1	https://doi.org/10.6084/m9.figshare.8269790.v1	Producing AHAH domains and index and mapping illustration	ahahdomainsindex.csv	figshare	doi:10.6084/m9.figshare.8269790.v1	https://doi.org/10.6084/m9.figshare.8269790.v1
Sulphur Dioxide SO2	Data preparation	Sulphur Dioxide (SO2)	ahahinputs.csv	figshare	doi:10.6084/m9.figshare.8269790.v1	https://doi.org/10.6084/m9.figshare.8269790.v1	Producing AHAH domains and index and mapping illustration	ahahdomainsindex.csv	figshare	doi:10.6084/m9.figshare.8269790.v1	https://doi.org/10.6084/m9.figshare.8269790.v1
