# Supplementary material for: Open data on health-related neighbourhood features in Great Britain
Source: Sci Data. 2019 Jul 1;6:107. doi: 10.1038/s41597-019-0114-6 (PMC6602943; doi:10.1038/s41597-019-0114-6)
Supplement: Supplementary file 1 — Download metadata file [file 41597_2019_114_MOESM1_ESM.zip › s_Daras366_study.txt]

Source Name	Comment[source url]	Characteristics[geographical location]	Term Source REF	Term Accession Number	Characteristics[environment type]	Term Source REF	Term Accession Number	Protocol REF	Sample Name
Local Data Company	https://data.cdrc.ac.uk/	Great Britain	GAZ	GAZ:00004790	anthropogenic habitat	ENVO	ENVO:00002031	Data collection	Accessibility to Fast food outlets
Local Data Company	https://data.cdrc.ac.uk/	Great Britain	GAZ	GAZ:00004790	anthropogenic habitat	ENVO	ENVO:00002031	Data collection	Accessibility to Gambling outlets
Local Data Company	https://data.cdrc.ac.uk/	Great Britain	GAZ	GAZ:00004790	anthropogenic habitat	ENVO	ENVO:00002031	Data collection	Accessibility to Off-licenses
Local Data Company	https://data.cdrc.ac.uk/	Great Britain	GAZ	GAZ:00004790	anthropogenic habitat	ENVO	ENVO:00002031	Data collection	Accessibility to Tobacconists
Local Data Company	https://data.cdrc.ac.uk/	Great Britain	GAZ	GAZ:00004790	anthropogenic habitat	ENVO	ENVO:00002031	Data collection	Accessibility to Pubs and bars and nightclubs
NHS digital	https://digital.nhs.uk/	Great Britain	GAZ	GAZ:00004790	anthropogenic habitat	ENVO	ENVO:00002031	Data collection	Accessibility to GP practices
NHS digital	https://digital.nhs.uk/	Great Britain	GAZ	GAZ:00004790	anthropogenic habitat	ENVO	ENVO:00002031	Data collection	Accessibility to A and E hospitals
NHS digital	https://digital.nhs.uk/	Great Britain	GAZ	GAZ:00004790	anthropogenic habitat	ENVO	ENVO:00002031	Data collection	Accessibility to Pharmacies
NHS digital	https://digital.nhs.uk/	Great Britain	GAZ	GAZ:00004790	anthropogenic habitat	ENVO	ENVO:00002031	Data collection	Accessibility to Dentist practices
Local Data Company	https://data.cdrc.ac.uk/	Great Britain	GAZ	GAZ:00004790	anthropogenic habitat	ENVO	ENVO:00002031	Data collection	Accessibility to Leisure services
Open Street Map Foundation and Contributors	https://download.geofabrik.de/	Great Britain	GAZ	GAZ:00004790	anthropogenic habitat	ENVO	ENVO:00002031	Data collection	Accessibility to Green spaces
Department for Environment Food and Rural Affairs _DEFRA_	https://uk-air.defra.gov.uk/data/pcm-data	Great Britain	GAZ	GAZ:00004790	anthropogenic habitat	ENVO	ENVO:00002031	Data collection	Nitrogen Dioxide NO2
Department for Environment Food and Rural Affairs _DEFRA_	https://uk-air.defra.gov.uk/data/pcm-data	Great Britain	GAZ	GAZ:00004790	anthropogenic habitat	ENVO	ENVO:00002031	Data collection	PM10 Particles
Department for Environment Food and Rural Affairs _DEFRA_	https://uk-air.defra.gov.uk/data/pcm-data	Great Britain	GAZ	GAZ:00004790	anthropogenic habitat	ENVO	ENVO:00002031	Data collection	Sulphur Dioxide SO2
