# Supplementary material for: Open data on health-related neighbourhood features in Great Britain
Source: Sci Data. 2019 Jul 1;6:107. doi: 10.1038/s41597-019-0114-6 (PMC6602943; doi:10.1038/s41597-019-0114-6)
Supplement: Supplementary file 1 — Download metadata file [file 41597_2019_114_MOESM1_ESM.zip › i_Investigation.txt]

# Investigation File generated for Scientific Data with Investigation File Authoring Tool version 0.1.0 on 17/06/2019 - This metadata file is CC0
ONTOLOGY SOURCE REFERENCE
Term Source Name	GAZ	ENVO	ERO	NCIT	OBI
Term Source File	http://data.bioontology.org/ontologies/GAZ	http://data.bioontology.org/ontologies/ENVO	http://data.bioontology.org/ontologies/ERO	http://data.bioontology.org/ontologies/NCIT	http://data.bioontology.org/ontologies/OBI
Term Source Version	$Revision: 1.512 $	2013-08-02	2013-08-02	17.06d	2014-08-18
Term Source Description	Gazetteer	Environment Ontology	Eagle-I Research Resource Ontology	National Cancer Institute Thesaurus	Ontology for Biomedical Investigations
INVESTIGATION
Investigation Identifier
Investigation Title
Investigation Description
Investigation Submission Date
Investigation Public Release Date
INVESTIGATION PUBLICATIONS
Investigation PubMed ID
Investigation Publication DOI
Investigation Publication Author List
Investigation Publication Title
Investigation Publication Status
Investigation Publication Status Term Accession Number
Investigation Publication Status Term Source REF
INVESTIGATION CONTACTS
Investigation Person Last Name
Investigation Person Mid Initials
Investigation Person First Name
Investigation Person Address
Investigation Person Phone
Investigation Person Fax
Investigation Person Email
Investigation Person Affiliation
Investigation Person Roles
Investigation Person Roles Term Accession Number
Investigation Person Roles Term Source REF
STUDY
Study Identifier	10.1038/s41597-019-0114-6
Study Title	Open data on health-related neighbourhood features in Great Britain
Study Submission Date	23/07/2018
Study Public Release Date	01/07/2019
Study Description	https://www.nature.com/articles/s41597-019-0114-6
Study File Name	s_Daras366_study.txt
Comment[Subject Keywords]	""
Comment[Manuscript Licence]	CC BY-4.0
Comment[Experimental Metadata Licence]	CC0
Comment[Supplementary Information File Name]
Comment[Supplementary Information File Type]
Comment[Supplementary Information File URL]
Comment[Data Repository]	figshare
Comment[Data Record Accession]	doi:10.6084/m9.figshare.8269790.v1
Comment[Data Record URI]	https://doi.org/10.6084/m9.figshare.8269790.v1
STUDY DESIGN DESCRIPTORS
Study Design Type	data integration objective	network analysis objective	population data analysis objective
Study Design Type Term Accession Number	ERO:0100092	ERO:0100103	ERO:0100269
Study Design Type Term Source REF	ERO	ERO	ERO
STUDY PUBLICATIONS
Study PubMed ID	""
Study Publication DOI	doi:10.1016/j.healthplace.2018.08.019
Study Publication Author List	""
Study Publication Title	""
Study Publication Status	published
Study Publication Status Term Accession Number	
Study Publication Status Term Source REF	
STUDY FACTORS
Study Factor Name
Study Factor Type
Study Factor Type Term Accession Number
Study Factor Type Term Source REF
STUDY ASSAYS
Study Assay Measurement Type	Health
Study Assay Measurement Type Term Accession Number	NCIT:C25178
Study Assay Measurement Type Term Source REF	NCIT
Study Assay Technology Type	digital curation
Study Assay Technology Type Term Accession Number	OBI:0302914
Study Assay Technology Type Term Source REF	OBI
Study Assay Technology Platform	""
Study Assay File Name	a_Daras366_assay.txt
STUDY PROTOCOLS
Study Protocol Name	Data collection	Data preparation	Producing AHAH domains and index and mapping illustration
Study Protocol Type	information acquisition	data transformation	data transformation
Study Protocol Type Term Accession Number	OBI:0600013	OBI:0200000	OBI:0200000
Study Protocol Type Term Source REF	OBI	ERO	ERO
Study Protocol Description			
Study Protocol URI	""	""	""
Study Protocol Version			
Study Protocol Parameters Name	""	""	""
Study Protocol Parameters Name Term Accession Number	""	""	""
Study Protocol Parameters Name Term Source REF	""	""	""
Study Protocol Components Name	""	""	""
Study Protocol Components Type	""	""	""
Study Protocol Components Type Term Accession Number	""	""	""
Study Protocol Components Type Term Source REF	""	""	""
STUDY CONTACTS
Study Person Last Name	Daras	Green	Davies	Barr	Singleton
Study Person First Name	Konstantinos	Mark A.	Alec	Benjamin	Alex
Study Person Mid Initials
Study Person Email	konstantinos.daras@liverpool.ac.uk	""	""	""	""
Study Person Phone
Study Person Fax
Study Person Address
Study Person Affiliation	Department of Geography and Planning, University of Liverpool, Liverpool, UK	Department of Geography and Planning, University of Liverpool, Liverpool, UK	Department of Geography and Planning, University of Liverpool, Liverpool, UK	Institute of Psychology Health and Society, University of Liverpool, Liverpool, UK	Department of Geography and Planning, University of Liverpool, Liverpool, UK
Study Person Roles
Study Person Roles Term Accession Number
Study Person Roles Term Source REF
Comment[Study Person ORCID]	0000-0002-4573-4628	""	""	""	""
Comment[Funder]
Comment[FundRef ID]
Comment[Funder Term Source REF]
Comment[Grant Identifier]
